# Supplementary material for: The core outer junction protein CFAP77 connects A- and B-tubules within doublet microtubules of cilia and flagella
Source: PLoS Biol. 2025 Oct 21;23(10):e3003442. doi: 10.1371/journal.pbio.3003442 (PMC12551952; doi:10.1371/journal.pbio.3003442)
Supplement: S2 Table — (XLSX) [file pbio.3003442.s013.xlsx]

## Sheet: Cfap77_vs_Control FC>2, p<0.05
Table S2. Proteins with a cut-off point of a 2-fold change and a p-value less than 0.05 were included.
accession_id	name	Control	Cfap77	fc	log2fc	padjust	regulate	log10pvalue	log10padjust	compare
Q9D4K7	Ccdc105	8836.42	174.383	0.01973	-5.663	0.0002426	down	-4.9981	-3.59757	Cfap77|Control
Q9D9I1	Tex43	7038.14	256.591	0.03646	-4.778	0.00471	down	-4.83363	-2.32606	Cfap77|Control
Q62036	Cep131	610.251	62.159	0.1019	-3.295	0.008892	down	-4.4786	-2.05051	Cfap77|Control
P09242	Alpl	4324.55	529.095	0.1223	-3.032	0.02311	down	-3.56241	-1.63601	Cfap77|Control
Q60928	Ggt1	9251.25	1350.26	0.146	-2.776	0.02535	down	-3.51131	-1.59585	Cfap77|Control
Q9ET47	Espn	7185.44	1205.64	0.1678	-2.575	0.02211	down	-3.67182	-1.65521	Cfap77|Control
Q9D3I6	Krtap7-1	607.926	119.603	0.1967	-2.346	0.03971	down	-2.83833	-1.40099	Cfap77|Control
P09036	Spink1	767.175	155.999	0.2033	-2.298	0.01003	down	-4.39115	-1.99827	Cfap77|Control
Q99K51	Pls3	12758	2656.36	0.2082	-2.264	0.02961	down	-3.29904	-1.52841	Cfap77|Control
Q1EG27	Myo3b	1752.5	377.842	0.2156	-2.214	0.0215	down	-3.73471	-1.66736	Cfap77|Control
O55026	Entpd2	3148.33	686.123	0.2179	-2.198	0.03503	down	-3.0459	-1.45544	Cfap77|Control
Q9D7D7	Cldn23	364.151	80.4868	0.221	-2.178	0.0215	down	-3.70642	-1.66736	Cfap77|Control
P32883	Kras	540.455	120.9	0.2237	-2.16	0.02961	down	-3.38363	-1.52841	Cfap77|Control
Q9CYL5	Glipr2	535.578	125.408	0.2342	-2.094	0.03492	down	-3.11475	-1.4568	Cfap77|Control
Q8CJ12	Adgrg2	568.812	136.265	0.2396	-2.061	0.03103	down	-3.22373	-1.50808	Cfap77|Control
Q99JG3	Anxa13	2350.67	624.622	0.2657	-1.912	0.01575	down	-3.95078	-1.80244	Cfap77|Control
Q91XV3	Basp1	33715	9254.45	0.2745	-1.865	0.03776	down	-2.90066	-1.42285	Cfap77|Control
Q9WVC8	Slc26a3	541.404	152.996	0.2826	-1.823	0.03994	down	-2.83062	-1.39848	Cfap77|Control
Q4FZC9	Syne3	121.161	34.6872	0.2863	-1.804	0.03431	down	-3.14642	-1.46445	Cfap77|Control
Q61233	Lcp1	7273.88	2128.91	0.2927	-1.773	0.03503	down	-3.05046	-1.45544	Cfap77|Control
P97449	Anpep	1101.45	324.122	0.2943	-1.765	0.03568	down	-2.97062	-1.44745	Cfap77|Control
P21279	Gnaq	1509.38	451.527	0.2991	-1.741	0.03006	down	-3.26986	-1.52187	Cfap77|Control
Q8CI59	Steap3	314.361	97.2484	0.3094	-1.692	0.03137	down	-3.2081	-1.50335	Cfap77|Control
Q09324	Gcnt1	513.35	158.875	0.3095	-1.692	0.008892	down	-4.48812	-2.05051	Cfap77|Control
Q64704	Stx3	226.051	70.7607	0.313	-1.676	0.01153	down	-4.20025	-1.93779	Cfap77|Control
P21278	Gna11	7091.95	2237.49	0.3155	-1.664	0.01355	down	-4.08831	-1.86774	Cfap77|Control
P51906	Slc1a1	972.024	317.019	0.3261	-1.617	0.007495	down	-4.64264	-2.12465	Cfap77|Control
Q7TML3	Slc35f2	2589.27	845.512	0.3265	-1.615	0.03503	down	-3.05879	-1.45544	Cfap77|Control
P08074	Cbr2	3000.7	1001.44	0.3337	-1.583	0.02961	down	-3.30382	-1.52841	Cfap77|Control
P46735	Myo1b	9205.53	3087.67	0.3354	-1.576	0.02272	down	-3.60748	-1.6434	Cfap77|Control
P26645	Marcks	1531.12	521.11	0.3403	-1.555	0.03742	down	-2.91757	-1.42678	Cfap77|Control
Q8BW75	Maob	1372.22	484.789	0.3533	-1.501	0.04657	down	-2.67182	-1.3318	Cfap77|Control
Q63ZW7	Patj	929.691	335.946	0.3614	-1.468	0.02961	down	-3.34409	-1.52841	Cfap77|Control
P63094	Gnas	3504.25	1271.98	0.363	-1.462	0.03609	down	-2.95507	-1.44249	Cfap77|Control
Q9ESD7	Dysf	247.959	90.5566	0.3652	-1.453	0.04767	down	-2.64898	-1.32166	Cfap77|Control
Q9Z2C5	Mtm1	152.476	55.7391	0.3656	-1.452	0.02961	down	-3.30268	-1.52841	Cfap77|Control
Q9DAS9	Gng12	1119.43	410.428	0.3666	-1.448	0.03503	down	-3.06248	-1.45544	Cfap77|Control
Q9D1H8	Mrpl53	732.324	274.06	0.3742	-1.418	0.03612	down	-2.94615	-1.44213	Cfap77|Control
P01831	Thy1	534.8	203.001	0.3796	-1.397	0.03492	down	-3.11115	-1.4568	Cfap77|Control
Q9CR13	Fmc1	412.677	159.205	0.3858	-1.374	0.03568	down	-2.97388	-1.44745	Cfap77|Control
Q5XF90	Atp13a4	2254	880.683	0.3907	-1.356	0.01125	down	-4.23523	-1.94846	Cfap77|Control
P08752	Gnai2	4523.39	1788.94	0.3955	-1.338	0.03431	down	-3.14527	-1.46445	Cfap77|Control
Q61391	Mme	4652.27	1843.29	0.3962	-1.336	0.01205	down	-4.17063	-1.91865	Cfap77|Control
Q7TQ65	Tmc4	588.203	233.341	0.3967	-1.334	0.03793	down	-2.87877	-1.4209	Cfap77|Control
Q9JIW9	Ralb	1708.57	683.909	0.4003	-1.321	0.03503	down	-3.08082	-1.45544	Cfap77|Control
Q61503	Nt5e	1884.73	758.287	0.4023	-1.314	0.04551	down	-2.70797	-1.3418	Cfap77|Control
Q9D7P7	Clic3	1716.03	693.261	0.404	-1.308	0.0484	down	-2.62452	-1.31506	Cfap77|Control
P21995	Emb	3917.78	1589.63	0.4057	-1.302	0.03568	down	-2.97551	-1.44745	Cfap77|Control
Q62179	Sema4b	151.019	61.9991	0.4105	-1.285	0.02961	down	-3.3534	-1.52841	Cfap77|Control
P62071	Rras2	508.004	210.246	0.4139	-1.273	0.04978	down	-2.59671	-1.30286	Cfap77|Control
Q9D2R6	Coa3	2764.6	1162.46	0.4205	-1.25	0.04978	down	-2.57725	-1.30286	Cfap77|Control
Q60961	Laptm4a	679.952	286.309	0.4211	-1.248	0.04117	down	-2.79129	-1.38531	Cfap77|Control
Q3UUY6	Prom2	18286.6	7830.13	0.4282	-1.224	0.02961	down	-3.29714	-1.52841	Cfap77|Control
Q8C7H1	Mmaa	494.773	213.761	0.432	-1.211	0.03503	down	-3.06793	-1.45544	Cfap77|Control
Q14DH7	Acss3	360.504	155.949	0.4326	-1.209	0.03503	down	-3.08413	-1.45544	Cfap77|Control
Q5SYD0	Myo1d	1874.31	819.377	0.4372	-1.194	0.03006	down	-3.26857	-1.52187	Cfap77|Control
Q9Z239	Fxyd1	714.019	312.232	0.4373	-1.193	0.03776	down	-2.89313	-1.42285	Cfap77|Control
Q9WTK2	Cdyl	223.321	97.8917	0.4383	-1.19	0.02278	down	-3.58771	-1.64226	Cfap77|Control
Q99J23	Ghdc	400.504	176.671	0.4411	-1.181	0.04657	down	-2.67799	-1.3318	Cfap77|Control
Q8BQ47	Cnpy4	539.365	238.887	0.4429	-1.175	0.04345	down	-2.73565	-1.36191	Cfap77|Control
Q8R173	Zdhhc3	413.117	183.812	0.4449	-1.168	0.03006	down	-3.285	-1.52187	Cfap77|Control
Q921L8	Galnt11	491.148	219.05	0.446	-1.165	0.04855	down	-2.61368	-1.31372	Cfap77|Control
P62880	Gnb2	9047.05	4042.81	0.4469	-1.162	0.03549	down	-2.99525	-1.44977	Cfap77|Control
Q9QYB1	Clic4	563.051	253.172	0.4496	-1.153	0.04117	down	-2.79156	-1.38531	Cfap77|Control
Q80X71	Tmem106b	403.377	182.451	0.4523	-1.145	0.0484	down	-2.62142	-1.31506	Cfap77|Control
Q9Z0F4	Cib1	1578.49	721.452	0.4571	-1.129	0.0484	down	-2.62562	-1.31506	Cfap77|Control
Q9JJJ3	Aqp9	8323.91	3814.79	0.4583	-1.126	0.03759	down	-2.91186	-1.42481	Cfap77|Control
Q9CPZ6	Ormdl3	1902.24	873.822	0.4594	-1.122	0.03549	down	-2.99396	-1.44977	Cfap77|Control
Q9CVW4	Spata45	2970.73	1372.95	0.4622	-1.113	0.0002426	down	-4.99642	-3.59757	Cfap77|Control
Q80SY3	Atp6v0d2	1261.27	584.263	0.4632	-1.11	0.03098	down	-3.24443	-1.50878	Cfap77|Control
P14434	H2-Aa	597.812	278.977	0.4667	-1.099	0.02944	down	-3.39653	-1.53091	Cfap77|Control
Q99NB1	Acss1	1433.22	669.256	0.467	-1.099	0.04114	down	-2.80134	-1.38563	Cfap77|Control
Q8BJM7	Tyw1	331.002	156.021	0.4714	-1.085	0.03503	down	-3.07727	-1.45544	Cfap77|Control
P68404	Prkcb	410.643	193.764	0.4719	-1.083	0.04657	down	-2.6751	-1.3318	Cfap77|Control
O08688	Capn5	536.008	253.48	0.4729	-1.08	0.0477	down	-2.64551	-1.32139	Cfap77|Control
P45952	Acadm	5203.83	2469.9	0.4746	-1.075	0.04856	down	-2.61208	-1.31363	Cfap77|Control
P49282	Slc11a2	243.208	115.892	0.4765	-1.069	0.04703	down	-2.66115	-1.32753	Cfap77|Control
Q31125	Slc39a7	2192.14	1048.06	0.4781	-1.065	0.03503	down	-3.07868	-1.45544	Cfap77|Control
Q99JB2	Stoml2	10374.4	4981.61	0.4802	-1.058	0.04978	down	-2.5904	-1.30286	Cfap77|Control
Q9WVM1	Racgap1	7139.72	3440.13	0.4818	-1.053	0.04657	down	-2.67101	-1.3318	Cfap77|Control
B5X0E4	Abcb5	945.536	456.795	0.4831	-1.05	0.03503	down	-3.03264	-1.45544	Cfap77|Control
O35409	Folh1	1373	668.965	0.4872	-1.037	0.03612	down	-2.94462	-1.44213	Cfap77|Control
O55028	Bckdk	1803.69	893.573	0.4954	-1.013	0.03669	down	-2.93293	-1.43533	Cfap77|Control
Q91YY4	Atpaf2	706.156	350.248	0.496	-1.012	0.03503	down	-3.02845	-1.45544	Cfap77|Control
Q8BL03	Slc25a29	1034.72	514.215	0.497	-1.009	0.03568	down	-2.96417	-1.44745	Cfap77|Control
Q8VD57	Sft2d2	490.785	244.736	0.4987	-1.004	0.04117	down	-2.78199	-1.38531	Cfap77|Control
Q91XC9	Pex16	509.011	1035.45	2.034	1.024	0.01526	up	-3.9846	-1.81616	Cfap77|Control
P50580	Pa2g4	2595.81	5285.94	2.036	1.026	0.02961	up	-3.32855	-1.52841	Cfap77|Control
P31230	Aimp1	1567.51	3201.13	2.042	1.03	0.03503	up	-3.04639	-1.45544	Cfap77|Control
Q9Z2E9	Bscl2	651.919	1345.31	2.064	1.045	0.02211	up	-3.63676	-1.65521	Cfap77|Control
Q8BWZ3	Naa25	576.774	1191.25	2.065	1.046	0.01079	up	-4.32039	-1.96658	Cfap77|Control
Q8R010	Aimp2	1433.85	2972.79	2.073	1.052	0.01125	up	-4.22301	-1.94846	Cfap77|Control
Q0P5Y3	Tppp2	2995.93	6236.77	2.082	1.058	0.02121	up	-3.80079	-1.67325	Cfap77|Control
Q99MN1	Kars1	1545	3218.79	2.083	1.059	0.01003	up	-4.38977	-1.99827	Cfap77|Control
Q8BMJ2	Lars1	811.115	1692.22	2.086	1.061	0.04117	up	-2.78835	-1.38531	Cfap77|Control
Q8C0C7	Farsa	1022.99	2140.75	2.093	1.066	0.01005	up	-4.3713	-1.9974	Cfap77|Control
Q9D0I9	Rars1	1853.35	3940.98	2.126	1.088	0.03568	up	-2.97428	-1.44745	Cfap77|Control
P70670	Naca	732.006	1592.94	2.176	1.122	0.02211	up	-3.63395	-1.65521	Cfap77|Control
P56873	Znrd2	1096.17	2390.68	2.181	1.125	0.03503	up	-3.06329	-1.45544	Cfap77|Control
O89110	Casp8	189.943	417.139	2.196	1.135	0.03568	up	-2.98758	-1.44745	Cfap77|Control
Q925P2	Ceacam2	910.861	2038.55	2.238	1.162	0.03503	up	-3.10276	-1.45544	Cfap77|Control
Q8BU30	Iars1	1150.72	2590.27	2.251	1.171	0.02277	up	-3.59431	-1.64245	Cfap77|Control
Q9WUA2	Farsb	1998.12	4573.91	2.289	1.195	0.02961	up	-3.33989	-1.52841	Cfap77|Control
Q8BML9	Qars1	1590.9	3734.72	2.348	1.231	0.03875	up	-2.86328	-1.41162	Cfap77|Control
Q91WF7	Fig4	43.2131	103.927	2.405	1.266	0.03503	up	-3.06198	-1.45544	Cfap77|Control
Q9JII5	Dazap1	3212.36	7845.05	2.442	1.288	0.02584	up	-3.49716	-1.58754	Cfap77|Control
P23927	Cryab	545.764	1334.29	2.445	1.29	0.0009495	up	-4.97941	-3.01796	Cfap77|Control
P57776	Eef1d	7781.37	19221.7	2.47	1.305	0.005387	up	-4.78112	-2.26785	Cfap77|Control
Q9DAN1	Pdilt	3754.39	9299.42	2.477	1.309	0.01125	up	-4.25399	-1.94846	Cfap77|Control
Q9CQH7	Btf3l4	226.281	561.819	2.483	1.312	0.02961	up	-3.32698	-1.52841	Cfap77|Control
Q9ER72	Cars1	697.561	1735.44	2.488	1.315	0.0215	up	-3.71287	-1.66736	Cfap77|Control
Q920P5	Ak5	496.834	1246.8	2.509	1.327	0.04978	up	-2.58137	-1.30286	Cfap77|Control
Q9D0K1	Pex13	538.327	1354.38	2.516	1.331	0.03448	up	-3.13306	-1.46231	Cfap77|Control
P16563	Crisp2	8785.93	22170.4	2.523	1.335	0.01223	up	-4.15206	-1.91222	Cfap77|Control
Q6PAM1	Txlna	39.3243	104.33	2.653	1.408	0.03527	up	-3.00975	-1.45247	Cfap77|Control
Q3UX61	Naa11	261.432	709.469	2.714	1.44	0.0215	up	-3.77495	-1.66736	Cfap77|Control
Q9Z1Q9	Vars1	5114.85	14215.5	2.779	1.475	0.008607	up	-4.55909	-2.06464	Cfap77|Control
Q6UJB9	Tmem270	710.051	1989.95	2.803	1.487	0.03503	up	-3.09583	-1.45544	Cfap77|Control
Q497P3	Nupr2	3013.99	8557.3	2.839	1.505	0.02961	up	-3.36411	-1.52841	Cfap77|Control
Q65CL1	Ctnna3	272.807	777.532	2.85	1.511	0.02211	up	-3.64589	-1.65521	Cfap77|Control
Q9D8X2	Ccdc124	197.369	614.643	3.114	1.639	0.01529	up	-3.97298	-1.81531	Cfap77|Control
Q8BW56	Gtdc1	48.612	152.864	3.145	1.653	0.02305	up	-3.57333	-1.63714	Cfap77|Control
Q5SS90	Gm11992	317.31	1000.87	3.154	1.657	0.04986	up	-2.57496	-1.30216	Cfap77|Control
A4Q9F3	Ttll10	273.29	996.25	3.645	1.866	0.01451	up	-4.05012	-1.83803	Cfap77|Control
Q91Y86	Mapk8	71.8031	265.892	3.703	1.889	0.02376	up	-3.54455	-1.62397	Cfap77|Control
Q9D8N0	Eef1g	10702.6	43438.3	4.059	2.021	0.004166	up	-4.89143	-2.37924	Cfap77|Control
Q99NF3	Cep41	152.937	650.548	4.254	2.089	0.03568	up	-2.96698	-1.44745	Cfap77|Control
Q30KP6	Defb41	215.2	970.719	4.511	2.173	0.02824	up	-3.43581	-1.54898	Cfap77|Control
Q9CQD0	Rpl39l	103.015	487.402	4.731	2.242	0.02961	up	-3.34084	-1.52841	Cfap77|Control
Q8K2H6	Anapc10	85.0532	424.289	4.989	2.319	0.04657	up	-2.6702	-1.3318	Cfap77|Control
G3X9C2	Nccrp1	137.739	1263.32	9.172	3.197	0.03243	up	-3.18682	-1.48892	Cfap77|Control
Q14DK4	Gpat2	94.8379	1029.5	10.86	3.441	0.00471	up	-4.82927	-2.32606	Cfap77|Control
