# Supplementary material for: The core outer junction protein CFAP77 connects A- and B-tubules within doublet microtubules of cilia and flagella
Source: PLoS Biol. 2025 Oct 21;23(10):e3003442. doi: 10.1371/journal.pbio.3003442 (PMC12551952; doi:10.1371/journal.pbio.3003442)
Supplement: S1 Data — (XLSX) [file pbio.3003442.s016.xlsx]

## Sheet: Fig.2C
		WT male mouse #1	Cfap77-KO male mouse #1
	Total female	5 of 6	0 of 6
	Litter size	8	0
		7
		6
		5
		8
		WT male mouse #2	Cfap77-KO male mouse #2
	Total female	5 of 6	0 of 6
	Litter size	8	0
		7
		7
		6
		8
		WT male mouse #3	Cfap77-KO male mouse #3
	Total female	4 of 6	0 of 6
	Litter size	6	0
		7
		6
		8
		WT male mouse #4	Cfap77-KO male mouse #4
	Total female	6 of 6	0 of 6
	Litter size	9	0
		8
		5
		7
		7
		9
		WT male mouse #5	Cfap77-KO male mouse #5
	Total female	6 of 6	0 of 6
	Litter size	6	0
		4
		9
		9
		8
		10

## Sheet: Fig.2D
	Cumulus-intact IVF
		Using sperm from WT mice	Using sperm from Cfap77-KO mice
	2-cell embryo ratio	53 of 63 (84%)	6 of 65 (9%)
		57 of 70 (81%)	10 of 81 (12%)
		40 of 52 (77%)	9 of 56 (16%)
		38 of 42 (90%)	10 of 47 (21%)
		44 of 48 (92%)	8 of 53 (15%)
	Unpaired t test
	P value	P<0.0001
	P value summary	***
	Are means signif. different? (P < 0.05)	Yes
	One- or two-tailed P value?	Two-tailed
	t, df	t=20.44 df=8
	How big is the difference?
	Mean À SEM of column A	84.80 ± 2.782 N=5
	Mean À SEM of column B	14.60 ± 2.015 N=5

## Sheet: Fig.2E
	Cumulus-free IVF
		Using sperm from WT mice	Using sperm from Cfap77-KO mice
	2-cell embryo ratio	37 of 50 (74%)	11 of 42 (26%)
		44 of 55 (80%)	16 of 51 (31%)
		43 of 61 (70%)	18 of 60 (30%)
		49 of 62 (79%)	18 of 48 (38%)
		34 of 47 (72%)	25 of 57 (44%)
	Unpaired t test
	P value	P<0.0001
	P value summary	***
	Are means signif. different? (P < 0.05)	Yes
	One- or two-tailed P value?	Two-tailed
	t, df	t=11.00 df=8
	How big is the difference?
	Mean À SEM of column A	75.00 ± 1.949 N=5
	Mean À SEM of column B	33.80 ± 3.200 N=5

## Sheet: Fig.2F
	ZP-free IVF
		Using sperm from WT mice	Using sperm from Cfap77-KO mice
	2-cell embryo ratio	40 of 52 (77%)	47 of 60 (78%)
		37 of 45 (82%)	30 of 44 (68%)
		33 of 38 (87%)	29 of 46 (63%)
		51 of 63 (81%)	42 of 54 (78%)
	Unpaired t test
	P value	0.058
	P value summary	ns
	Are means signif. different? (P < 0.05)	No
	One- or two-tailed P value?	Two-tailed
	t, df	t=2.338 df=6
	How big is the difference?
	Mean À SEM of column A	81.75 ± 2.056 N=4
	Mean À SEM of column B	71.75 ± 3.750 N=4

## Sheet: Fig.2H
		WT mice	Cfap77-KO mice		Unpaired t test
	Sperm count	1.46	1.37		P value	0.3043
		1.53	1.26		P value summary	ns
		1.62	1.6		Are means signif. different? (P < 0.05)	No
		1.39	1.33		One- or two-tailed P value?	Two-tailed
		1.47	1.51		t, df	t=1.098 df=8
					How big is the difference?
					Mean À SEM of column A	1.494 ± 0.03855 N=5
					Mean À SEM of column B	1.414 ± 0.06185 N=5

## Sheet: Fig.2I
		WT mice	Cfap77-KO mice		Unpaired t test
	Progressive motility	42.3	9.89		P value	P<0.0001
		47.61	8.69		P value summary	***
		41.05	6.94		Are means signif. different? (P < 0.05)	Yes
		50.82	12.33		One- or two-tailed P value?	Two-tailed
		48.47	10.16		t, df	t=17.59 df=8
					How big is the difference?
					Mean À SEM of column A	46.05 ± 1.872 N=5
					Mean À SEM of column B	9.602 ± 0.8875 N=5

## Sheet: Fig.2J
		WT mice	Cfap77-KO mice			Unpaired t test
	S-shape	8	24			P value	0.0002
		6	20			P value summary	***
		10	28			Are means signif. different? (P < 0.05)	Yes
		13	29			One- or two-tailed P value?	Two-tailed
		15	25			t, df	t=6.490 df=8
	O-shape	6	28
		10	18			How big is the difference?
		6	22			Mean À SEM of column A	10.40 ± 1.631 N=5
		9	27			Mean À SEM of column B	25.20 ± 1.594 N=5
		11	30
	S & S	12	26			Unpaired t test
		14	20			P value	0.0001
		14	32			P value summary	***
		15	25			Are means signif. different? (P < 0.05)	Yes
		17	27			One- or two-tailed P value?	Two-tailed
	100 sperm were counted for each mice.					t, df	t=6.857 df=8
						How big is the difference?
						Mean À SEM of column D	8.400 ± 1.030 N=5
						Mean À SEM of column E	25.00 ± 2.191 N=5
						Unpaired t test
						P value	0.0005
						P value summary	***
						Are means signif. different? (P < 0.05)	Yes
						One- or two-tailed P value?	Two-tailed
						t, df	t=5.555 df=8
						How big is the difference?
						Mean À SEM of column G	14.40 ± 0.8124 N=5
						Mean À SEM of column H	26.00 ± 1.924 N=5

## Sheet: Fig.3C
	Open DMT-B tubule:
		Without capacitation	Capacitation for 1h		Unpaired t test
	WT	4	3		P value	0.3486
		2	5		P value summary	ns
		4	5		Are means signif. different? (P < 0.05)	No
	Cfap77-KO	27	38		One- or two-tailed P value?	Two-tailed
		26	32		t, df	t=1.061 df=4
		24	39
	50 axonemes were counted for each mice.				How big is the difference?
					Mean À SEM of column A	6.667 ± 1.333 N=3
					Mean À SEM of column B	8.667 ± 1.333 N=3
					Unpaired t test
					P value	P<0.0001
					P value summary	***
					Are means signif. different? (P < 0.05)	Yes
					One- or two-tailed P value?	Two-tailed
					t, df	t=20.20 df=4
					How big is the difference?
					Mean À SEM of column A	6.667 ± 1.333 N=3
					Mean À SEM of column C	51.33 ± 1.764 N=3
					Unpaired t test
					P value	0.0106
					P value summary	*
					Are means signif. different? (P < 0.05)	Yes
					One- or two-tailed P value?	Two-tailed
					t, df	t=4.525 df=4
					How big is the difference?
					Mean À SEM of column C	51.33 ± 1.764 N=3
					Mean À SEM of column D	72.67 ± 4.372 N=3

## Sheet: Fig.5A
Data of volcano plot in Fig 5A have already been provided as S2 Table and deposited to the ProteomeXchange (dataset identifier PXD056128).

## Sheet: Fig.5D
		WT	KO			WT	KO		Unpaired t test
	ACTIN	15.2323	15.2535		ACTIN	15.2323	15.2535		P value	0.2459
		15.2683	15.1736			15.2683	15.1736		P value summary	ns
		15.1861	15.1795			15.1861	15.1795		Are means signif. different? (P < 0.05)	No
	CFAP77	22.8039	26.9691		CCDC105	26.7204	27.1237		One- or two-tailed P value?	Two-tailed
		22.7558	27.0003			27.0566	26.8135		t, df	t=1.358 df=4
		22.7637	27.0358			26.2084	26.9482
	ΔCT	7.57158	11.7156		ΔCT	11.488	11.8702		How big is the difference?
		7.48746	11.8267			11.7883	11.6398		Mean À SEM of column A	1.063 ± 0.1676 N=3
		7.57757	11.8563			11.0223	11.7687		Mean À SEM of column B	0.8300 ± 0.03786 N=3
	ΔΔCT	0	-4.14403		ΔΔCT	0	-0.382194
		0.0841141	-4.33921			-0.300211	-0.151797
		-0.00599766	-4.28469			0.465758	-0.280605
	2^ΔΔCT	1	0.0565618		2^ΔΔCT	1	0.76727
		1.06004	0.0494045			0.812134	0.900128
		0.995851	0.0513072			1.38104	0.823246

[truncated: 5 more sheets: Fig.5E, Fig.6C, Fig.S3B, Fig.S3C, Fig.S8D]
